# Supplementary material for: Transcriptional Profiling Reveals the Importance of RcrR in the Regulation of Multiple Sugar Transportation and Biofilm Formation in Streptococcus mutans
Source: mSystems. 2021 Aug 24;6(4):e00788-21. doi: 10.1128/mSystems.00788-21 (PMC8407328; doi:10.1128/mSystems.00788-21)
Supplement: TABLE S2 [file msystems.00788-21-st002.xlsx]

## Sheet: Sheet1
Table S2 Analysis of growth curve significance of different strains when cultured in one specific medium
Mediums	Strains	Time point, OD600 (means ±SD)
		Lag phase		Doubling times		Final yields
BHI	S. mutans UA159	5h	0.30±0.02	6h	0.68±0.02	8h	1.10±0.01
	S. mutans ΔrcrR	5h	0.21±0.02*	6h	0.45±0.02*	8h	1.06±0.02
	ΔrcrR/pDL278-rcrR	5h	0.29±0.02	6h	0.62±0.02	8h	1.06±0.04
1/2BHI	S. mutans UA159	5h	0.32±0.02	6h	0.55±0.02	8h	0.66±0.02
	S. mutans ΔrcrR	5h	0.09±0.01*	6h	0.21±0.01*	8h	0.64±0.03
	ΔrcrR/pDL278-rcrR	5h	0.16±0.01	6h	0.37±0.02	8h	0.67±0.02
1/4BHI	S. mutans UA159	4h	0.06±0.00	5h	0.21±0.01	7h	0.36±0.01
	S. mutans ΔrcrR	4h	0.03±0.00	5h	0.08±0.01*	7h	0.33±0.02
	ΔrcrR/pDL278-rcrR	4h	0.05±0.00	5h	0.17±0.01	7h	0.34±0.02
TV+1% glucose	S. mutans UA159	6h	0.14±0.02	10h	0.53±0.01	18h	0.81±0.02
	S. mutans ΔrcrR	6h	0.06±0.01*	10h	0.18±0.02*	18h	0.42±0.02*
	ΔrcrR/pDL278-rcrR	6h	0.13±0.01	10h	0.48±0.02	18h	0.81±0.01
TV+1% galactose	S. mutans UA159	8h	0.15±0.03	12h	0.45±0.02	20h	0.78±0.02
	S. mutans ΔrcrR	8h	0.07±0.00*	12h	0.13±0.02*	20h	0.42±0.01*
	ΔrcrR/pDL278-rcrR	8h	0.09±0.01	12h	0.33±0.02	20h	0.69±0.02
TV+1% lactose	S. mutans UA159	8h	0.22±0.02	10h	0.51±0.02	16h	0.80±0.02
	S. mutans ΔrcrR	8h	0.12±0.01*	10h	0.21±0.02*	16h	0.46±0.02*
	ΔrcrR/pDL278-rcrR	8h	0.18±0.02	10h	0.41±0.02	16h	0.69±0.02
TV+1% fructose	S. mutans UA159	8h	0.14±0.00	14h	0.57±0.01	22h	0.85±0.01
	S. mutans ΔrcrR	8h	0.06±0.00*	14h	0.18±0.00*	22h	0.34±0.01*
	ΔrcrR/pDL278-rcrR	8h	0.10±0.00	14h	0.55±0.01	22h	0.85±0.01
TV+1% maltose	S. mutans UA159	8h	0.12±0.01	14h	0.60±0.02	24h	1.07±0.01
	S. mutans ΔrcrR	8h	0.07±0.00*	14h	0.19±0.00*	24h	0.48±0.01*
	ΔrcrR/pDL278-rcrR	8h	0.10±0.00	14h	0.57±0.01	24h	1.06±0.00
TV+1% trehalose	S. mutans UA159	6h	0.16±0.02	8h	0.38±0.02	16h	0.85±0.03
	S. mutans ΔrcrR	6h	0.10±0.00	8h	0.19±0.02*	16h	0.48±0.02*
	ΔrcrR/pDL278-rcrR	6h	0.16±0.02	8h	0.36±0.02	16h	0.83±0.02
TV+1% glucose	UA159	4h	0.37±0.00	6h	1.06±0.00	12h	1.69±0.00
	Δ1185p	4h	0.18±0.00*	6h	0.49±0.00*	12h	1.44±0.00*
	Δ2038p	4h	0.35±0.00	6h	0.98±0.00	12h	1.46±0.00
TV+1% galacose	UA159	4h	0.33±0.00	8h	1.14±0.00	12h	1.68±0.01
	Δ1185p	4h	0.16±0.00*	8h	0.31±0.02*	12h	0.53±0.01*
	Δ2038p	4h	0.16±0.00*	8h	0.30±0.02*	12h	0.53±0.01*
TV+1% lactose	UA159	4h	0.23±0.00	6h	0.78±0.01	12h	1.78±0.01
	Δ1185p	4h	0.24±0.00	6h	0.91±0.00*	12h	1.88±0.02*
	Δ2038p	4h	0.50±0.00*	6h	1.34±0.00*	12h	1.87±0.01*
TV+1% fructose	UA159	2h	0.22±0.00	4h	0.66±0.00	12h	1.68±0.01
	Δ1185p	2h	0.17±0.00	4h	0.54±0.00	12h	1.74±0.01
	Δ2038p	2h	0.18±0.00	4h	0.59±0.00	12h	1.72±0.01
TV+1% maltose	UA159	4h	0.41±0.00	6h	1.21±0.00	12h	1.78±0.02
	Δ1185p	4h	0.29±0.00*	6h	0.94±0.00*	12h	1.85±0.04
	Δ2038p	4h	0.57±0.00*	6h	1.49±0.00*	12h	1.84±0.03
TV+1% mannitol	UA159	4h	0.56±0.00	6h	1.20±0.01	12h	1.65±0.00
	Δ1185p	4h	0.34±0.00*	6h	0.77±0.01*	12h	1.43±0.01*
	Δ2038p	4h	0.37±0.00*	6h	0.89±0.01*	12h	1.41±0.00*
TV+1% trehalose	UA159	4h	0.56±0.01	6h	1.27±0.01	12h	1.75±0.03
	Δ1185p	4h	0.48±0.01	6h	1.27±0.00	12h	1.86±0.02
	Δ2038p	4h	0.11±0.00*	6h	0.13±0.00*	12h	0.14±0.00*
All significances derived from comparison between mutants and UA159;*, P＜0.05
