# Supplementary material for: Transcriptional Profiling Reveals the Importance of RcrR in the Regulation of Multiple Sugar Transportation and Biofilm Formation in Streptococcus mutans
Source: mSystems. 2021 Aug 24;6(4):e00788-21. doi: 10.1128/mSystems.00788-21 (PMC8407328; doi:10.1128/mSystems.00788-21)
Supplement: TABLE S3 [file msystems.00788-21-st003.xlsx]

## Sheet: GT_YSX_vs_GT_TBZ.deseq2 (1)
seq_id	GT_YSX_1_count	GT_YSX_2_count	GT_YSX_3_count	GT_TBZ_1_count	GT_TBZ_2_count	GT_TBZ_3_count	GT_YSX_1_tpm	GT_YSX_2_tpm	GT_YSX_3_tpm	GT_TBZ_1_tpm	GT_TBZ_2_tpm	GT_TBZ_3_tpm	GT_YSX_tpm	GT_TBZ_tpm	log2fc	pvalue	padjust	significant	regulate
SMU_2037	62275	77765	52765	4602	2804	4325	5547.18	4897.36	4023.47	376.59	373.01	429.8	4822.67	393.133	-3.47348	3.02546e-39	1.44919e-36	yes	down
SMU_2038	44852	69329	51082	5049	3402	5585	3259.74	3556.83	3178.84	337.19	368.41	453.06	3331.8	386.22	-2.99345	8.83417e-28	3.38525e-25	yes	down
SMU_921	66	56	44	0	0	0	28.59	17.73	16.24	0	0	0	20.8533	0	-7.65836	3.32038e-09	1.06031e-06	yes	down
SMU_1185	25187	33755	25552	8425	4804	4888	2128.78	2016.16	1848.86	654.2	605.99	460.97	1997.93	573.72	-1.64466	1.79269e-07	4.90684e-05	yes	down
SMU_1184c	4021	2120	1317	415	417	366	294.64	109.66	82.63	27.94	45.53	29.93	162.31	34.4667	-2.03998	1.5016e-06	0.000359634	yes	down
SMU_1183	815	538	255	151	94	124	349.68	168.62	93.2	59.21	63.2	58.78	203.833	60.3967	-1.5506	0.000195023	0.023354	yes	down
SMU_922	2144	3033	2025	122493	94976	138547	171.16	171.03	138.4	8984.65	11308.6	12342.6	160.197	10878.6	6.21009	5.18488e-125	9.93423e-122	yes	up
SMU_923	4247	5464	4383	203919	244477	187493	349.03	317.27	308.39	15397.4	29977.2	17194.2	324.897	20856.2	6.1231	8.68375e-77	8.31903e-74	yes	up
SMU_924	135	214	168	2690	1736	2328	50.22	57.84	53.29	915.37	1003.79	958.47	53.7833	959.21	4.27766	2.37484e-47	1.51673e-44	yes	up
SMU_263	170	155	114	409	220	273	18.46	11.92	10.59	40.79	35.77	33.05	13.6567	36.5367	1.59656	3.08768e-06	0.000657332	yes	up
SMU_262	176	216	162	535	215	348	26.36	23.01	20.75	73.55	48.5	58.05	23.3733	60.0333	1.5267	9.64459e-06	0.0018479	yes	up
SMU_496	432	1226	633	1350	1332	1639	72.23	146	90.49	207.1	336.21	305.03	102.907	282.78	1.56036	1.10251e-05	0.00192038	yes	up
SMU_r15	1993.02	2255.94	2166.31	2912.7	2933.53	5859.71	187.11	149.81	174.07	251.2	411.57	613.69	170.33	425.487	1.40115	3.39949e-05	0.00501032	yes	up
SMU_r01	1993.02	2255.94	2166.31	2912.7	2933.53	5859.71	187.11	149.81	174.07	251.2	411.57	613.69	170.33	425.487	1.40115	3.39949e-05	0.00501032	yes	up
SMU_925	86	121	219	450	247	357	33.38	34.17	72.46	159.73	149.36	153.29	46.67	154.127	1.78973	4.10147e-05	0.00561316	yes	up
SMU_1510	5848	9802	7021	12514	7457	13288	343.35	405.72	353.04	675.29	651.12	871.16	367.37	732.523	1.11222	0.000107536	0.0137359	yes	up
SMU_460	449	698	644	1043	555	1181	88.7	98.49	108.73	188.96	166.22	259.47	98.64	204.883	1.15568	0.000426165	0.0453629	yes	up
SMU_461	1181	1766	1882	2770	1600	3393	255.97	273.91	348.53	550.44	527.19	817.43	292.803	631.687	1.1946	0.000410553	0.0453629	yes	up
