# Supplementary material for: Transcriptional Profiling Reveals the Importance of RcrR in the Regulation of Multiple Sugar Transportation and Biofilm Formation in Streptococcus mutans
Source: mSystems. 2021 Aug 24;6(4):e00788-21. doi: 10.1128/mSystems.00788-21 (PMC8407328; doi:10.1128/mSystems.00788-21)
Supplement: TABLE S4 [file msystems.00788-21-st004.xlsx]

## Sheet: KEGG富集分析统计表
Pathway ID	Pathway Description	Gene Num	Ratio in study	Gene Num in pop	Ratio in pop	enrichment ratio	P-value	P-value Corrected(P＜0.05)
map02060	Phosphotransferase system (PTS)	3	3/5	31	31/1129	0.0967742	0.0002	0.0005
map00500	Starch and sucrose metabolism	2	2/5	32	32/1129	0.0625	0.0074	0.0074
map00051	Fructose and mannose metabolism	2	2/5	27	27/1129	0.0740741	0.0053	0.0079
