# Supplementary material for: Transcriptional Profiling Reveals the Importance of RcrR in the Regulation of Multiple Sugar Transportation and Biofilm Formation in Streptococcus mutans
Source: mSystems. 2021 Aug 24;6(4):e00788-21. doi: 10.1128/mSystems.00788-21 (PMC8407328; doi:10.1128/mSystems.00788-21)
Supplement: TABLE S5 [file msystems.00788-21-st005.xlsx]

## Sheet: KEGG富集分析统计表
Pathway ID	Pathway Description	Gene Num	Ratio in study	Ratio in pop	P-value	P-value Corrected(P＞0.05)
map02024	Quorum sensing	2	2/10	54/1129	0.079	0.158
map00920	Sulfur metabolism	1	1/10	6/1129	0.0521	0.2084
map00970	Aminoacyl-tRNA biosynthesis	1	1/10	26/1129	0.2086	0.2086
map00270	Cysteine and methionine metabolism	1	1/10	19/1129	0.1567	0.2089
