# Supplementary material for: Transcriptional Profiling Reveals the Importance of RcrR in the Regulation of Multiple Sugar Transportation and Biofilm Formation in Streptococcus mutans
Source: mSystems. 2021 Aug 24;6(4):e00788-21. doi: 10.1128/mSystems.00788-21 (PMC8407328; doi:10.1128/mSystems.00788-21)
Supplement: TABLE S6 [file msystems.00788-21-st006.xlsx]

## Sheet: GO富集分析统计表
GO ID	Function Description	Category	Gene Num	Ratio in Study	Gene Num in Pop	Ratio in Pop	enrichment ratio	P-value Uncorrected	P-value Corrected (P＜0.05)
GO:0016301	kinase activity	molecular_function	4	4/6	79	79/1592	0.0506329	7.82614e-05	0.0030522
GO:0009401	phosphoenolpyruvate-dependent sugar phosphotransferase system	biological_process	3	3/6	36	36/1592	0.0833333	0.000202968	0.00395787
GO:0008643	carbohydrate transport	biological_process	3	3/6	42	42/1592	0.0714286	0.000323537	0.00420599
GO:0016772	transferase activity, transferring phosphorus-containing groups	molecular_function	4	4/6	133	133/1592	0.0300752	0.000612779	0.0059746
GO:0071702	organic substance transport	biological_process	3	3/6	63	63/1592	0.047619	0.00108569	0.0084684
GO:0044765	single-organism transport	biological_process	3	3/6	117	117/1592	0.025641	0.0065697	0.0122009
GO:1902578	single-organism localization	biological_process	3	3/6	117	117/1592	0.025641	0.0065697	0.0122009
GO:0051234	establishment of localization	biological_process	3	3/6	127	127/1592	0.023622	0.00829515	0.0124427
GO:0006810	transport	biological_process	3	3/6	127	127/1592	0.023622	0.00829515	0.0124427
GO:0051179	localization	biological_process	3	3/6	127	127/1592	0.023622	0.00829515	0.0124427
GO:0015154	disaccharide transmembrane transporter activity	molecular_function	1	1/6	2	2/1592	0.5	0.00752584	0.0127612
GO:1901505	carbohydrate derivative transporter activity	molecular_function	1	1/6	2	2/1592	0.5	0.00752584	0.0127612
GO:0015157	oligosaccharide transmembrane transporter activity	molecular_function	1	1/6	2	2/1592	0.5	0.00752584	0.0127612
GO:0005993	trehalose catabolic process	biological_process	1	1/6	1	1/1592	1	0.00376884	0.0163317
GO:0005991	trehalose metabolic process	biological_process	1	1/6	1	1/1592	1	0.00376884	0.0163317
GO:0015151	alpha-glucoside transmembrane transporter activity	molecular_function	1	1/6	1	1/1592	1	0.00376884	0.0163317
GO:1901618	organic hydroxy compound transmembrane transporter activity	molecular_function	1	1/6	1	1/1592	1	0.00376884	0.0163317
GO:0042947	glucoside transmembrane transporter activity	molecular_function	1	1/6	1	1/1592	1	0.00376884	0.0163317
GO:0015166	polyol transmembrane transporter activity	molecular_function	1	1/6	1	1/1592	1	0.00376884	0.0163317
GO:0008788	alpha,alpha-phosphotrehalase activity	molecular_function	1	1/6	1	1/1592	1	0.00376884	0.0163317
GO:0015574	trehalose transmembrane transporter activity	molecular_function	1	1/6	1	1/1592	1	0.00376884	0.0163317
GO:0015575	mannitol transmembrane transporter activity	molecular_function	1	1/6	1	1/1592	1	0.00376884	0.0163317
GO:0015665	alcohol transmembrane transporter activity	molecular_function	1	1/6	1	1/1592	1	0.00376884	0.0163317
GO:0015927	trehalase activity	molecular_function	1	1/6	1	1/1592	1	0.00376884	0.0163317
GO:0022872	protein-N(PI)-phosphohistidine-mannitol phosphotransferase system transmembrane transporter activity	molecular_function	1	1/6	1	1/1592	1	0.00376884	0.0163317
GO:0016740	transferase activity	molecular_function	4	4/6	331	311/1592	0.0120846	0.0153892	0.020006
GO:0051119	sugar transmembrane transporter activity	molecular_function	1	1/6	4	4/1592	0.25	0.0150044	0.0201784
GO:0015144	carbohydrate transmembrane transporter activity	molecular_function	2	2/6	26	26/1592	0.0769231	0.00369695	0.0240301
GO:0008982	protein-N(PI)-phosphohistidine-sugar phosphotransferase activity	molecular_function	2	2/6	26	26/1592	0.0769231	0.00369695	0.0240301
GO:1901476	carbohydrate transporter activity	molecular_function	2	2/6	26	26/1592	0.0769231	0.00369695	0.0240301
GO:0016773	phosphotransferase activity, alcohol group as acceptor	molecular_function	2	2/6	63	63/1592	0.031746	0.0208639	0.0262481
GO:0022804	active transmembrane transporter activity	molecular_function	2	2/6	71	71/1592	0.028169	0.0261872	0.0291801
GO:0009313	oligosaccharide catabolic process	biological_process	1	1/6	7	7/1592	0.142857	0.0261342	0.0318511
GO:0044275	cellular carbohydrate catabolic process	biological_process	1	1/6	7	7/1592	0.142857	0.0261342	0.0318511
GO:0046352	disaccharide catabolic process	biological_process	1	1/6	7	7/1592	0.142857	0.0261342	0.0318511
GO:0022891	substrate-specific transmembrane transporter activity	molecular_function	2	2/6	78	78/1592	0.025641	0.0312695	0.0338753
GO:0022892	substrate-specific transporter activity	molecular_function	2	2/6	82	82/1592	0.0243902	0.0343447	0.0362012
GO:0005984	disaccharide metabolic process	biological_process	1	1/6	12	12/1592	0.0833333	0.0444509	0.0444509
GO:0008150	biological_process	biological_process	6	6/6	924	924/1592	0.00649351	0.0433536	0.0444945
