# Supplementary material for: Transcriptional Profiling Reveals the Importance of RcrR in the Regulation of Multiple Sugar Transportation and Biofilm Formation in Streptococcus mutans
Source: mSystems. 2021 Aug 24;6(4):e00788-21. doi: 10.1128/mSystems.00788-21 (PMC8407328; doi:10.1128/mSystems.00788-21)
Supplement: TABLE S1 [file msystems.00788-21-st001.xlsx]

## Sheet: Sheet1
Table S1 Strains, plasmids, and primers used in this study
Strains, plasmids and primers	Characteristics	Source or reference
Strains
Escherichia coli DH5α	F-, φ 80dlacZ ΔM15, Δ(lacZYA -argF )U169, deoR , recA1 , endA1 ,hsdR17 (rK-, mK+), phoA, supE44 , λ-, thi -1, gyrA96 , relA1	Takara
E. coli BL21	F-, ompT, hsdSB (rB-mB-), gal, dcm	Takara
Streptococcus mutans UA159	Wild-type strain	Ajdić et al., 2002
S. mutans ΔrcrR	UA159 strain lacking rcrR gene (SMU_921)	This study
ΔrcrR/pDL278-rcrR	The complement strain: ΔrcrR strain containing a plasmid pDL278-rcrR	This study
Δ1185p	UA159 strain lacking RcrR binding sites (TTACAGTAGTTTTA)	This study
Δ2038p	UA159 strain lacking RcrR binding sites (TTAACCTAGTCCTC)	This study
Plasmids
pDL278	Streptococcus-E. coli shuttle vector; Spcr	Leblanc et al., 1992
pDL278-rcrR	pDL278 containing rcrR gene; Spcr	This study
pET28a	Protein expression vector with 6 His-tag coding sequence; Kanr	Novagen
pET28a-rcrR	pDL28a containing rcrR gene; Kanr	This study
Primers	Sequence (5’→3’)	Used in
921upF	AAAAACTCCTTTAAATTTCGTTAAGGATAATTTTGAGCAG	In-frame deletion construction
921upR	TTATTGTTGCTCGGAAAAACACCTCACTTTTTATGAGAATATTATAATAGTTCTCATGAA	In-frame deletion construction
921IFDC2F	AGTGAGGTGTTTTTCCGAGCAACAATAACACTCATAGCATAG	In-frame deletion construction
921IFDC2R	GTTTAAAAATTTTAAACATGAAGAAGCTGTCAGTAGTATACCTAATAATTTATCTACATTCCC	In-frame deletion construction
921dnF	AGGTATACTACTGACAGCTTCTTCATGTTTAAAATTTTTAAACGTCTAAATGCTAAAGAATGGG	In-frame deletion construction
921dnR	GGGTTGTAGAATTTAGAGCATCCGTCA	In-frame deletion construction
921upR2	ACGTTTAAAAATTTTAAACATGAAAAAAACACCTCACTTTTTATGAGAATATTATAATAGTTCTCATGAA	In-frame deletion construction
921dnF2	CTCATAAAAAGTGAGGTGTTTTTTTCATGTTTAAAATTTTTAAACGTCTAAATGCTAAAGAATGGG	In-frame deletion construction
921sequence	GTGAATAGTCCAGCGGAC	In-frame deletion construction
1185upF	CATATATTCAATGTGAAGGC	In-frame deletion construction
1185upR	TGAGTGTTATTGTTGCTCGGTAATAAAACTCAAATTTTGGCAC	In-frame deletion construction
1185dnF	GGTATACTACTGACAGCTTCGGATTTCTGATGGAACGAAA	In-frame deletion construction
1185dnR	CTGAGCCACAACTGGTCCAA	In-frame deletion construction
1185dnF2	GGATTTCTGATGGAACGAAA	In-frame deletion construction
1185upR2	TTTCGTTCCATCAGAAATCCTAATAAAACTCAAATTTTGGCAC	In-frame deletion construction
1185checkF	GAATTATCCATTGTCGCTCAGTC	In-frame deletion construction
1185checkR	GAGCGTTATTTAAGAAGAGA	In-frame deletion construction
2038upF	CTCTGGTCATATGAGGAATCA	In-frame deletion construction
2038upR	TGAGTGTTATTGTTGCTCGGTAACAGTACGTTTACTTTTTC	In-frame deletion construction
2038dnF	GGTATACTACTGACAGCTTCTTTATGGGAAAATTTGAAAAAGA	In-frame deletion construction
2038dnR	TTGTGAATGCTGTGCGATTG	In-frame deletion construction
2038upR2	TCTTTTTCAAATTTTCCCATAAATAACAGTACGTTTACTTTTTC	In-frame deletion construction
2038dnF2	TTTATGGGAAAATTTGAAAAAGA	In-frame deletion construction
2038checkF	GCGATACTTGATCTATGGTA	In-frame deletion construction
2038checkR	AAATTCCAAGTACAATACCT	In-frame deletion construction
921compF	TATATAGAGCTCAATAGGAGCTGCCAAATAATAGGCTG	Complement strain construction
921compR	GCGCGCGGTCGACTTACTCCTTCTTTTCTAAATTTTGTTTGATTTGT	Complement strain construction
ldhprcrRoverF	CACTTACCTCTGCAGAGAGCCCGAGCAACAATAA	rcrR overexpression vector construction
ldhprcrRoverR	GATTCATTAATGCAGTTACTCCTTCTTTTCTAAATTTTGT	rcrR overexpression vector construction
ldhprcrRoverpDL278F	CTGCATTAATGAATCGGCCAACG	rcrR overexpression vector construction
ldhprcrRoverpDL278R	CTGCAGAGGTAAGTGCTGATTGG	rcrR overexpression vector construction
921F	GGGTTTGAATTCATATGAAGGAGCCTTTTAGTGAATTTAAAAACC	Protein expression vetor construction
921R	TTGGGGTCTAGATTACTCCTTCTTTTCTTAAATTTTGTTTG	Protein expression vetor construction
921P1F	AAAAACTCCTTTAAATTTCGTTAAGGATAATTTTGAGCAG	EMSA
921P1R	TGGCTTTATTGAACAAATTTGCTTTTTCCCT	EMSA
921P2F	GTCTTAGAAAGTAGTCAGAAGGATTAGACTTGT	EMSA
921P2R	TATAGTTCTATCATGAGGTGTTGGTAAGACC	EMSA
921P3F	AGCGGTTTGAGCACTTTCACT	EMSA
921P3R	AAAAACACCTCACTTTTTATGAGAATATTATAATAGTTCTCATGAAAAC	EMSA
1185PF	GAACTAAATCTTAAACCAAAGAAAAATCTACT	EMSA
1185PR	TCAGAAATCCCCTCCTTTTTATTCT	EMSA
2038PF	TAAGCAATTCAATCTAATTTGTCTAAAAAAATG	EMSA
2038PR	TAAATTTTTCCTAGGTTAACCTAGTCCT	EMSA
q1183F	CAGCTCTTAGCTGATGGTGGT	qPCR
q1183R	CATGAGGAATGGCAATGAAA	qPCR
q1184F	AATACGATTGCTCATGAGGTTG	qPCR
q1184R	GGTTCCTTTTGCAAATACTTCG	qPCR
q1185F	CACTGGTGGTTACAATATTCACAAA	qPCR
q1185R	CACCAATGAACATGGTTACTGTAGA	qPCR
q2038F	CTCTAAGGAAACCGCTAAGTCG	qPCR
q2038R	AGCTGGGATAATAGGGGTGAA	qPCR
q2037F	AGGAAAAGAGCATGGCATTG	qPCR
q2037R	TGATAATACTTATCTCCAGCCAAGG	qPCR
q16S RNAF	CCATGTGTAGCGGTGAAATGC	qPCR
q16S RNAR	TCATCGTTTACGGCGTGGAC	qPCR
Spcr, spectinomycin resistant; Kanr, kanamycin resistant; underline, restriction endonuclease sites.
