# Supplementary material for: Transcriptional Profiling Reveals the Importance of RcrR in the Regulation of Multiple Sugar Transportation and Biofilm Formation in Streptococcus mutans
Source: mSystems. 2021 Aug 24;6(4):e00788-21. doi: 10.1128/mSystems.00788-21 (PMC8407328; doi:10.1128/mSystems.00788-21)
Supplement: TABLE S7 [file msystems.00788-21-st007.xlsx]

## Sheet: GO富集分析统计表
GO ID	Function Description	Category	Gene Num	Ratio in Study	Gene Num in Pop	Ratio in Pop	enrichment ratio	P-value Uncorrected	P-value Corrected(P＜0.05)
GO:0015405	P-P-bond-hydrolysis-driven transmembrane transporter activity	molecular_function	3	3/10	38	38/1592	0.0789474	0.0013425	0.0109638
GO:0015399	primary active transmembrane transporter activity	molecular_function	3	3/10	38	38/1592	0.0789474	0.0013425	0.0109638
GO:0005215	transporter activity	molecular_function	5	5/10	136	136/1592	0.0367647	0.000750895	0.0183969
GO:0042626	ATPase activity, coupled to transmembrane movement of substances	molecular_function	3	3/10	36	36/1592	0.0833333	0.00114387	0.0186832
GO:0043492	ATPase activity, coupled to movement of substances	molecular_function	3	3/10	36	36/1592	0.0833333	0.00114387	0.0186832
GO:0016820	hydrolase activity, acting on acid anhydrides, catalyzing transmembrane movement of substances	molecular_function	3	3/10	36	36/1592	0.0833333	0.00114387	0.0186832
GO:0042623	ATPase activity, coupled	molecular_function	3	3/10	52	52/1592	0.0576923	0.00335595	0.0205552
GO:0022857	transmembrane transporter activity	molecular_function	5	5/10	125	125/1592	0.04	0.000504525	0.0247217
GO:0022804	active transmembrane transporter activity	molecular_function	3	3/10	71	71/1592	0.0422535	0.00814202	0.0284971
GO:0033390	putrescine biosynthetic process from arginine via N-carbamoylputrescine	biological_process	1	1/10	1	1/1592	1	0.00628141	0.0341988
GO:0033388	putrescine biosynthetic process from arginine	biological_process	1	1/10	1	1/1592	1	0.00628141	0.0341988
GO:0008379	thioredoxin peroxidase activity	molecular_function	1	1/10	1	1/1592	1	0.00628141	0.0341988
GO:0004124	cysteine synthase activity	molecular_function	1	1/10	1	1/1592	1	0.00628141	0.0341988
GO:0050231	putrescine carbamoyltransferase activity	molecular_function	1	1/10	1	1/1592	1	0.00628141	0.0341988
GO:0006534	cysteine metabolic process	biological_process	1	1/10	3	3/1592	0.333333	0.0187378	0.0399197
GO:0016743	carboxyl- or carbamoyltransferase activity	molecular_function	1	1/10	3	3/1592	0.333333	0.0187378	0.0399197
GO:0004826	phenylalanine-tRNA ligase activity	molecular_function	1	1/10	3	3/1592	0.333333	0.0187378	0.0399197
GO:0006596	polyamine biosynthetic process	biological_process	1	1/10	2	2/1592	0.5	0.0125273	0.0409225
GO:0006595	polyamine metabolic process	biological_process	1	1/10	2	2/1592	0.5	0.0125273	0.0409225
GO:0097164	ammonium ion metabolic process	biological_process	1	1/10	2	2/1592	0.5	0.0125273	0.0409225
GO:0019344	cysteine biosynthetic process	biological_process	1	1/10	2	2/1592	0.5	0.0125273	0.0409225
GO:0006432	phenylalanyl-tRNA aminoacylation	biological_process	1	1/10	2	2/1592	0.5	0.0125273	0.0409225
GO:0006535	cysteine biosynthetic process from serine	biological_process	1	1/10	2	2/1592	0.5	0.0125273	0.0409225
GO:0009445	putrescine metabolic process	biological_process	1	1/10	2	2/1592	0.5	0.0125273	0.0409225
GO:0009446	putrescine biosynthetic process	biological_process	1	1/10	2	2/1592	0.5	0.0125273	0.0409225
GO:0016887	ATPase activity	molecular_function	3	3/10	107	107/1592	0.0280374	0.0250298	0.0422917
GO:0006563	L-serine metabolic process	biological_process	1	1/10	4	4/1592	0.25	0.0249131	0.0469517
GO:0051920	peroxiredoxin activity	molecular_function	1	1/10	4	4/1592	0.25	0.0249131	0.0469517
GO:0004601	peroxidase activity	molecular_function	1	1/10	4	4/1592	0.25	0.0249131	0.0469517
GO:0016818	hydrolase activity, acting on acid anhydrides, in phosphorus-containing anhydrides	molecular_function	3	3/10	134	134/1592	0.0223881	0.0450904	0.0480311
GO:0016817	hydrolase activity, acting on acid anhydrides	molecular_function	3	3/10	134	134/1592	0.0223881	0.0450904	0.0480311
GO:0016462	pyrophosphatase activity	molecular_function	3	3/10	134	133/1592	0.0223881	0.0442321	0.0481639
GO:0036094	small molecule binding	molecular_function	5	5/10	343	343/1592	0.0145773	0.0435942	0.0485481
GO:0016684	oxidoreductase activity, acting on peroxide as acceptor	molecular_function	1	1/10	5	5/1592	0.2	0.0310535	0.0490846
